# Supplementary material for: Poisoning by Nerium oleander L. in Franconia Geese
Source: Animals (Basel). 2024 Feb 14;14(4):612. doi: 10.3390/ani14040612 (PMC10885877; doi:10.3390/ani14040612)
Supplement: Supplementary file 1 [file animals-14-00612-s001.zip › Table S1.xlsx]

## Sheet: Foglio2
Supplementary file S3. Raw UPLC data about the oleandrin quantification in the geese's tissues
Animal	Tissue matrix	Replicate	Oleandrin concentration (ng/g)	Mean	DS
Goose 169	Liver 1A	1	257.9	243.2	20.7889
		2	228.5
	Liver 2A	1	245.2	271.95	37.8302
		2	298.7
Goose 170	Liver 3A	1	223.1	232	12.5865
		2	240.9
	Liver 4A	1	260.1	272.15	17.0413
		2	284.2
Goose 176	Liver 5A	1	66.9	70.1	4.52548
		2	73.3
	Liver 6A	1	101.1	106	6.92965
		2	110.9
Goose 169	Heart 1B	1	115.8	112.8	4.24264
		2	109.8
	Heart 2B	1	148.7	152.2	4.94975
		2	155.7
Goose 176	Heart 5B	1	199.5	197.15	3.3234
		2	194.8
	Heart 6B	1	208.2	209	1.13137
		2	209.8
Goose 169	Kidney 1C	1	900.6	918.55	25.3851
		2	936.5
	Kidney 2C	1	980.1	966.7	18.9505
		2	953.3
Goose 170	Kidney 3C	1	1160.8	1165.8	7.07107
		2	1170.8
	Kidney 4C	1	1100.4	1094.6	8.20244
		2	1088.8
Goose 176	Kidney 5C	1	104.1	104	0.141421
		2	103.9
	Kidney 6C	1	99.7	100.8	1.55563
		2	101.9
Goose 169	Brain 1D	1	88.1	85.6	3.53553
		2	83.1
	Brain 2D	1	87.9	89.15	1.76777
		2	90.4
Goose 170	Brain 3D	1	185.5	183.15	3.3234
		2	180.8
	Brain 4D	1	210.1	212.5	3.39411
		2	214.9
Goose 176	Brain 5D	1	74.9	73.9	1.41421
		2	72.9
	Brain 6D	1	85.4	86.43	1.45664
		2	87.46
Goose 169	Gastric muscle 1E	1	183.4	180.97	3.43654
		2	178.54
	Gastric muscle 2E	1	207.1	209.51	3.40825
		2	211.92
Goose 170	Gastric muscle 3E	1	45.7	44.35	1.90919
		2	43
	Gastric muscle 4E	1	55.9	57.35	2.05061
		2	58.8
Goose 176	Gastric muscle 5E	1	39.1	40.75	2.33345
		2	42.4
	Gastric muscle 6E	1	25.5	24.55	1.3435
		2	23.6
Goose 169	Thigh muscle 1F	1	49.1	46.5	3.67696
		2	43.9
	Thigh muscle 2F	1	66.1	68.7	3.67696
		2	71.3
Goose 170	Thigh muscle 3F	1	125.1	121.25	5.44472
		2	117.4
	Thigh muscle 4F	1	178.2	182.45	6.01041
		2	186.7
Goose 176	Thigh muscle 5F	1	68.2	68.65	0.636396
		2	69.1
	Thigh muscle 6F	1	64.9	64.25	0.919239
		2	63.6
